# Supplementary material for: Temporal patterns of fucoxanthin in four species of European marine brown macroalgae
Source: Sci Rep. 2023 Dec 14;13:22241. doi: 10.1038/s41598-023-47274-7 (PMC10721839; doi:10.1038/s41598-023-47274-7)
Supplement: Supplementary file 2 — Supplementary Information 2. [file 41598_2023_47274_MOESM2_ESM.xlsx]

## Sheet: Year 1 data
Species	Month	Season	Year	Sample.year	Replicate	Fuco.cont
A. nodosum	Oct	Autumn	2015	1	1	0.346161
A. nodosum	Oct	Autumn	2015	1	2	0.456756
A. nodosum	Oct	Autumn	2015	1	3	0.479948
A. nodosum	Nov	Autumn	2015	1	1	0.228082
A. nodosum	Nov	Autumn	2015	1	2	0.244706
A. nodosum	Nov	Autumn	2015	1	3	0.228414
A. nodosum	Dec	Winter	2015	1	1	0.13209
A. nodosum	Dec	Winter	2015	1	2	0.149233
A. nodosum	Dec	Winter	2015	1	3	0.151882
A. nodosum	Jan	Winter	2016	1	1	0.2326
A. nodosum	Jan	Winter	2016	1	2	0.29909
A. nodosum	Jan	Winter	2016	1	3	0.291752
A. nodosum	Feb	Winter	2016	1	1	0.0954672
A. nodosum	Feb	Winter	2016	1	2	0.139415
A. nodosum	Feb	Winter	2016	1	3	0.10989
A. nodosum	Mar	Spring	2016	1	1	0.108817
A. nodosum	Mar	Spring	2016	1	2	0.111276
A. nodosum	Mar	Spring	2016	1	3	0.125368
A. nodosum	Apr	Spring	2016	1	1	0.148289
A. nodosum	Apr	Spring	2016	1	2	0.179914
A. nodosum	Apr	Spring	2016	1	3	0.165222
A. nodosum	May	Spring	2016	1	1	0.314631
A. nodosum	May	Spring	2016	1	2	0.430528
A. nodosum	May	Spring	2016	1	3	0.341938
A. nodosum	Jun	Summer	2016	1	1	0.142591
A. nodosum	Jun	Summer	2016	1	2	0.190453
A. nodosum	Jun	Summer	2016	1	3	0.170317
A. nodosum	Jul	Summer	2016	1	1	0.126161
A. nodosum	Jul	Summer	2016	1	2	0.129318
A. nodosum	Jul	Summer	2016	1	3	0.12915
A. nodosum	Aug	Summer	2016	1	1	0.203482
A. nodosum	Aug	Summer	2016	1	2	0.24114
A. nodosum	Aug	Summer	2016	1	3	0.2102
A. nodosum	Sep	Autumn	2016	1	1	0.21864
A. nodosum	Sep	Autumn	2016	1	2	0.323827
A. nodosum	Sep	Autumn	2016	1	3	0.275037
F. serratus	Oct	Autumn	2015	1	1	0.394693
F. serratus	Oct	Autumn	2015	1	2	0.530222
F. serratus	Oct	Autumn	2015	1	3	0.47937
F. serratus	Nov	Autumn	2015	1	1	0.241258
F. serratus	Nov	Autumn	2015	1	2	0.309094
F. serratus	Nov	Autumn	2015	1	3	0.310747
F. serratus	Dec	Winter	2015	1	1	0.492741
F. serratus	Dec	Winter	2015	1	2	0.702998
F. serratus	Dec	Winter	2015	1	3	0.704953
F. serratus	Jan	Winter	2016	1	1	0.530983
F. serratus	Jan	Winter	2016	1	2	0.715748
F. serratus	Jan	Winter	2016	1	3	0.582614
F. serratus	Feb	Winter	2016	1	1	0.440333
F. serratus	Feb	Winter	2016	1	2	0.533179
F. serratus	Feb	Winter	2016	1	3	0.568818
F. serratus	Mar	Spring	2016	1	1	0.428059
F. serratus	Mar	Spring	2016	1	2	0.556498
F. serratus	Mar	Spring	2016	1	3	0.543056
F. serratus	Apr	Spring	2016	1	1	0.689081
F. serratus	Apr	Spring	2016	1	2	0.569422
F. serratus	Apr	Spring	2016	1	3	0.546676
F. serratus	May	Spring	2016	1	1	0.780017
F. serratus	May	Spring	2016	1	2	0.768483
F. serratus	May	Spring	2016	1	3	0.744201
F. serratus	Jun	Summer	2016	1	1	0.397093
F. serratus	Jun	Summer	2016	1	2	0.311941
F. serratus	Jun	Summer	2016	1	3	0.308811
F. serratus	Jul	Summer	2016	1	1	0.498103
F. serratus	Jul	Summer	2016	1	2	0.556567
F. serratus	Jul	Summer	2016	1	3	0.394742
F. serratus	Aug	Summer	2016	1	1	0.560678
F. serratus	Aug	Summer	2016	1	2	0.605039
F. serratus	Aug	Summer	2016	1	3	0.62995
F. serratus	Sep	Autumn	2016	1	1	0.694952
F. serratus	Sep	Autumn	2016	1	2	0.657228
F. serratus	Sep	Autumn	2016	1	3	0.630228
F. vesiculosus	Oct	Autumn	2015	1	1	0.588752
F. vesiculosus	Oct	Autumn	2015	1	2	0.556554
F. vesiculosus	Oct	Autumn	2015	1	3	0.481916
F. vesiculosus	Nov	Autumn	2015	1	1	0.747476
F. vesiculosus	Nov	Autumn	2015	1	2	0.724427
F. vesiculosus	Nov	Autumn	2015	1	3	0.725539
F. vesiculosus	Dec	Winter	2015	1	1	0.564313
F. vesiculosus	Dec	Winter	2015	1	2	1.0697
F. vesiculosus	Dec	Winter	2015	1	3	0.584316
F. vesiculosus	Jan	Winter	2016	1	1	0.440607
F. vesiculosus	Jan	Winter	2016	1	2	0.378462
F. vesiculosus	Jan	Winter	2016	1	3	0.323882
F. vesiculosus	Feb	Winter	2016	1	1	0.402077
F. vesiculosus	Feb	Winter	2016	1	2	0.330426
F. vesiculosus	Feb	Winter	2016	1	3	0.353958
F. vesiculosus	Mar	Spring	2016	1	1	0.870674
F. vesiculosus	Mar	Spring	2016	1	2	0.863253
F. vesiculosus	Mar	Spring	2016	1	3	0.783187
F. vesiculosus	Apr	Spring	2016	1	1	0.817793
F. vesiculosus	Apr	Spring	2016	1	2	0.393647
F. vesiculosus	Apr	Spring	2016	1	3	0.452619
F. vesiculosus	May	Spring	2016	1	1	0.447926
F. vesiculosus	May	Spring	2016	1	2	0.290334
F. vesiculosus	May	Spring	2016	1	3	0.253253
F. vesiculosus	Jun	Summer	2016	1	1	0.718056
F. vesiculosus	Jun	Summer	2016	1	2	0.41201
F. vesiculosus	Jun	Summer	2016	1	3	0.431519
F. vesiculosus	Jul	Summer	2016	1	1	0.215157
F. vesiculosus	Jul	Summer	2016	1	2	0.14086
F. vesiculosus	Jul	Summer	2016	1	3	0.146614
F. vesiculosus	Aug	Summer	2016	1	1	0.7168
F. vesiculosus	Aug	Summer	2016	1	2	0.441322
F. vesiculosus	Aug	Summer	2016	1	3	0.383445
F. vesiculosus	Sep	Autumn	2016	1	1	1.02331
F. vesiculosus	Sep	Autumn	2016	1	2	0.602264
F. vesiculosus	Sep	Autumn	2016	1	3	0.551776
S. latissima	Oct	Autumn	2015	1	1	0.168102
S. latissima	Oct	Autumn	2015	1	2	0.123043
S. latissima	Oct	Autumn	2015	1	3	0.221981
S. latissima	Nov	Autumn	2015	1	1	0.158591
S. latissima	Nov	Autumn	2015	1	2	0.0843279
S. latissima	Nov	Autumn	2015	1	3	0.166719
S. latissima	Dec	Winter	2015	1	1	0.371277
S. latissima	Dec	Winter	2015	1	2	0.170147
S. latissima	Dec	Winter	2015	1	3	0.365701
S. latissima	Jan	Winter	2016	1	1	0.123897
S. latissima	Jan	Winter	2016	1	2	0.0673559
S. latissima	Jan	Winter	2016	1	3	0.134339
S. latissima	Feb	Winter	2016	1	1	0.056166
S. latissima	Feb	Winter	2016	1	2	0.124763
S. latissima	Feb	Winter	2016	1	3	0.0642211
S. latissima	Mar	Spring	2016	1	1	0.0855145
S. latissima	Mar	Spring	2016	1	2	0.114798
S. latissima	Mar	Spring	2016	1	3	0.10039
S. latissima	Apr	Spring	2016	1	1	0.0880289
S. latissima	Apr	Spring	2016	1	2	0.101923
S. latissima	Apr	Spring	2016	1	3	0.091483
S. latissima	May	Spring	2016	1	1	0.28416
S. latissima	May	Spring	2016	1	2	0.299723
S. latissima	May	Spring	2016	1	3	0.288167
S. latissima	Jun	Summer	2016	1	1	0.44624
S. latissima	Jun	Summer	2016	1	2	0.190303
S. latissima	Jun	Summer	2016	1	3	0.510778
S. latissima	Jul	Summer	2016	1	1	0.255142
S. latissima	Jul	Summer	2016	1	2	0.181709
S. latissima	Jul	Summer	2016	1	3	0.270415
S. latissima	Aug	Summer	2016	1	1	0.265019
S. latissima	Aug	Summer	2016	1	2	0.214902
S. latissima	Aug	Summer	2016	1	3	0.292852
S. latissima	Sep	Autumn	2016	1	1	0.840165
S. latissima	Sep	Autumn	2016	1	2	0.593991
S. latissima	Sep	Autumn	2016	1	3	0.912712

## Sheet: Multi-year data
Species	Month	Season	Year	Sample.year	Replicate	Fuco.cont
A. nodosum	Dec	Winter	2015	a	1	0.13209
A. nodosum	Dec	Winter	2015	a	2	0.149233
A. nodosum	Dec	Winter	2015	a	3	0.151882
A. nodosum	Jan	Winter	2016	a	1	0.2326
A. nodosum	Jan	Winter	2016	a	2	0.29909
A. nodosum	Jan	Winter	2016	a	3	0.291752
A. nodosum	Feb	Winter	2016	a	1	0.0954672
A. nodosum	Feb	Winter	2016	a	2	0.139415
A. nodosum	Feb	Winter	2016	a	3	0.10989
A. nodosum	Mar	Spring	2016	a	1	0.108817
A. nodosum	Mar	Spring	2016	a	2	0.111276
A. nodosum	Mar	Spring	2016	a	3	0.125368
A. nodosum	Apr	Spring	2016	a	1	0.148289
A. nodosum	Apr	Spring	2016	a	2	0.179914
A. nodosum	Apr	Spring	2016	a	3	0.165222
A. nodosum	May	Spring	2016	a	1	0.314631
A. nodosum	May	Spring	2016	a	2	0.430528
A. nodosum	May	Spring	2016	a	3	0.341938
A. nodosum	Jun	Summer	2016	a	1	0.142591
A. nodosum	Jun	Summer	2016	a	2	0.190453
A. nodosum	Jun	Summer	2016	a	3	0.170317
A. nodosum	Jul	Summer	2016	a	1	0.126161
A. nodosum	Jul	Summer	2016	a	2	0.129318
A. nodosum	Jul	Summer	2016	a	3	0.12915
A. nodosum	Aug	Summer	2016	a	1	0.203482
A. nodosum	Aug	Summer	2016	a	2	0.24114
A. nodosum	Aug	Summer	2016	a	3	0.2102
A. nodosum	Sep	Autumn	2016	a	1	0.21864
A. nodosum	Sep	Autumn	2016	a	2	0.323827
A. nodosum	Sep	Autumn	2016	a	3	0.275037
A. nodosum	Oct	Autumn	2015	a	1	0.346161
A. nodosum	Oct	Autumn	2015	a	2	0.456756
A. nodosum	Oct	Autumn	2015	a	3	0.479948
A. nodosum	Nov	Autumn	2015	a	1	0.228082
A. nodosum	Nov	Autumn	2015	a	2	0.244706
A. nodosum	Nov	Autumn	2015	a	3	0.228414
A. nodosum	Dec	Winter	2018	b	1	0.365321
A. nodosum	Dec	Winter	2018	b	2	0.332388
A. nodosum	Dec	Winter	2018	b	3	0.353646
A. nodosum	Jan	Winter	2018	b	1	0.38376
A. nodosum	Jan	Winter	2018	b	2	0.38833
A. nodosum	Jan	Winter	2018	b	3	0.412004
A. nodosum	Feb	Winter	2018	b	1	0.362904
A. nodosum	Feb	Winter	2018	b	2	0.354548
A. nodosum	Feb	Winter	2018	b	3	0.351191
A. nodosum	Mar	Spring	2018	b	1	0.294216
A. nodosum	Mar	Spring	2018	b	2	0.295121
A. nodosum	Mar	Spring	2018	b	3	0.286937
A. nodosum	Apr	Spring	2018	b	1	0.374445
A. nodosum	Apr	Spring	2018	b	2	0.370611
A. nodosum	Apr	Spring	2018	b	3	0.39334
A. nodosum	May	Spring	2018	b	1	0.554548
A. nodosum	May	Spring	2018	b	2	0.473504
A. nodosum	May	Spring	2018	b	3	0.574621
A. nodosum	Jun	Summer	2018	b	1	0.583774
A. nodosum	Jun	Summer	2018	b	2	0.568525
A. nodosum	Jun	Summer	2018	b	3	0.560228
A. nodosum	Jul	Summer	2018	b	1	0.307388
A. nodosum	Jul	Summer	2018	b	2	0.300579
A. nodosum	Jul	Summer	2018	b	3	0.301029
A. nodosum	Aug	Summer	2018	b	1	0.130872
A. nodosum	Aug	Summer	2018	b	2	0.132086
A. nodosum	Aug	Summer	2018	b	3	0.128359
A. nodosum	Sep	Autumn	2018	b	1	0.14472
A. nodosum	Sep	Autumn	2018	b	2	0.133787
A. nodosum	Sep	Autumn	2018	b	3	0.134712
A. nodosum	Oct	Autumn	2018	b	1	0.33713
A. nodosum	Oct	Autumn	2018	b	2	0.456494
A. nodosum	Oct	Autumn	2018	b	3	0.508231
A. nodosum	Nov	Autumn	2018	b	1	0.18463
A. nodosum	Nov	Autumn	2018	b	2	0.282575
A. nodosum	Nov	Autumn	2018	b	3	0.267209
A. nodosum	Dec	Winter	2021	c	1	0.417295
A. nodosum	Dec	Winter	2021	c	2	0.354518
A. nodosum	Dec	Winter	2021	c	3	0.129952
A. nodosum	Jan	Winter	2021	c	1	0.534081
A. nodosum	Jan	Winter	2021	c	2	0.477414
A. nodosum	Jan	Winter	2021	c	3	0.439209
A. nodosum	Feb	Winter	2021	c	1	0.317723
A. nodosum	Feb	Winter	2021	c	2	0.290874
A. nodosum	Feb	Winter	2021	c	3	0.292473
A. nodosum	Mar	Spring	2021	c	1	0.484345
A. nodosum	Mar	Spring	2021	c	2	0.429993
A. nodosum	Mar	Spring	2021	c	3	0.604858
A. nodosum	Apr	Spring	2021	c	1	0.535015
A. nodosum	Apr	Spring	2021	c	2	0.572723
A. nodosum	Apr	Spring	2021	c	3	0.43607
A. nodosum	May	Spring	2021	c	1	0.687293
A. nodosum	May	Spring	2021	c	2	0.919254
A. nodosum	May	Spring	2021	c	3	0.74528
A. nodosum	Jun	Summer	2021	c	1	0.297248
A. nodosum	Jun	Summer	2021	c	2	0.42011
A. nodosum	Jun	Summer	2021	c	3	0.260944
A. nodosum	Jul	Summer	2021	c	1	0.201159
A. nodosum	Jul	Summer	2021	c	2	0.178329
A. nodosum	Jul	Summer	2021	c	3	0.170682
A. nodosum	Aug	Summer	2021	c	1	0.189609
A. nodosum	Aug	Summer	2021	c	2	0.253872
A. nodosum	Aug	Summer	2021	c	3	0.27178
A. nodosum	Sep	Autumn	2021	c	1	0.234693
A. nodosum	Sep	Autumn	2021	c	2	0.310262
A. nodosum	Sep	Autumn	2021	c	3	0.24793
A. nodosum	Oct	Autumn	2021	c	1	0.426375
A. nodosum	Oct	Autumn	2021	c	2	0.46972
A. nodosum	Oct	Autumn	2021	c	3	0.445911
A. nodosum	Nov	Autumn	2021	c	1	0.257606
A. nodosum	Nov	Autumn	2021	c	2	0.253251
A. nodosum	Nov	Autumn	2021	c	3	0.230219
F. serratus	Dec	Winter	2015	a	1	0.492741
F. serratus	Dec	Winter	2015	a	2	0.702998
F. serratus	Dec	Winter	2015	a	3	0.704953
F. serratus	Jan	Winter	2016	a	1	0.530983
F. serratus	Jan	Winter	2016	a	2	0.715748
F. serratus	Jan	Winter	2016	a	3	0.582614
F. serratus	Feb	Winter	2016	a	1	0.440333
F. serratus	Feb	Winter	2016	a	2	0.533179
F. serratus	Feb	Winter	2016	a	3	0.568818
F. serratus	Mar	Spring	2016	a	1	0.428059
F. serratus	Mar	Spring	2016	a	2	0.556498
F. serratus	Mar	Spring	2016	a	3	0.543056
F. serratus	Apr	Spring	2016	a	1	0.689081
F. serratus	Apr	Spring	2016	a	2	0.569422
F. serratus	Apr	Spring	2016	a	3	0.546676
F. serratus	May	Spring	2016	a	1	0.780017
F. serratus	May	Spring	2016	a	2	0.768483
F. serratus	May	Spring	2016	a	3	0.744201
F. serratus	Jun	Summer	2016	a	1	0.397093
F. serratus	Jun	Summer	2016	a	2	0.311941
F. serratus	Jun	Summer	2016	a	3	0.308811
F. serratus	Jul	Summer	2016	a	1	0.498103
F. serratus	Jul	Summer	2016	a	2	0.556567
F. serratus	Jul	Summer	2016	a	3	0.394742
F. serratus	Aug	Summer	2016	a	1	0.560678
F. serratus	Aug	Summer	2016	a	2	0.605039
F. serratus	Aug	Summer	2016	a	3	0.62995
F. serratus	Sep	Autumn	2016	a	1	0.694952
F. serratus	Sep	Autumn	2016	a	2	0.657228
F. serratus	Sep	Autumn	2016	a	3	0.630228
F. serratus	Oct	Autumn	2015	a	1	0.394693
F. serratus	Oct	Autumn	2015	a	2	0.530222
F. serratus	Oct	Autumn	2015	a	3	0.47937
F. serratus	Nov	Autumn	2015	a	1	0.241258
F. serratus	Nov	Autumn	2015	a	2	0.309094
F. serratus	Nov	Autumn	2015	a	3	0.310747
F. serratus	Dec	Winter	2018	b	1	0.726398
F. serratus	Dec	Winter	2018	b	2	0.750864
F. serratus	Dec	Winter	2018	b	3	0.729491
F. serratus	Jan	Winter	2018	b	1	0.833752
F. serratus	Jan	Winter	2018	b	2	1.01807
F. serratus	Jan	Winter	2018	b	3	0.970123
F. serratus	Feb	Winter	2018	b	1	0.922829
F. serratus	Feb	Winter	2018	b	2	1.01413
F. serratus	Feb	Winter	2018	b	3	1.00142
F. serratus	Mar	Spring	2018	b	1	0.389827
F. serratus	Mar	Spring	2018	b	2	0.418554
F. serratus	Mar	Spring	2018	b	3	0.547982
F. serratus	Apr	Spring	2018	b	1	1.25732
F. serratus	Apr	Spring	2018	b	2	1.2877
F. serratus	Apr	Spring	2018	b	3	1.20606
F. serratus	May	Spring	2018	b	1	0.578933
F. serratus	May	Spring	2018	b	2	0.658331
F. serratus	May	Spring	2018	b	3	0.759719
F. serratus	Jun	Summer	2018	b	1	0.188784
F. serratus	Jun	Summer	2018	b	2	0.255099
F. serratus	Jun	Summer	2018	b	3	0.152476
F. serratus	Jul	Summer	2018	b	1	0.384181
F. serratus	Jul	Summer	2018	b	2	0.399102
F. serratus	Jul	Summer	2018	b	3	0.436416
F. serratus	Aug	Summer	2018	b	1	0.328417
F. serratus	Aug	Summer	2018	b	2	0.239968
F. serratus	Aug	Summer	2018	b	3	0.264192
F. serratus	Sep	Autumn	2018	b	1	0.377276
F. serratus	Sep	Autumn	2018	b	2	0.3992
F. serratus	Sep	Autumn	2018	b	3	0.425449
F. serratus	Oct	Autumn	2018	b	1	0.427716
F. serratus	Oct	Autumn	2018	b	2	0.461056
F. serratus	Oct	Autumn	2018	b	3	0.470536
F. serratus	Nov	Autumn	2018	b	1	0.353399
F. serratus	Nov	Autumn	2018	b	2	0.377976
F. serratus	Nov	Autumn	2018	b	3	0.419342
F. serratus	Dec	Winter	2021	c	1	0.37166
F. serratus	Dec	Winter	2021	c	2	0.383127
F. serratus	Dec	Winter	2021	c	3	0.276551
F. serratus	Jan	Winter	2021	c	1	0.568341
F. serratus	Jan	Winter	2021	c	2	0.524007
F. serratus	Jan	Winter	2021	c	3	0.647028
F. serratus	Feb	Winter	2021	c	1	0.538112
F. serratus	Feb	Winter	2021	c	2	0.567943
F. serratus	Feb	Winter	2021	c	3	0.573999
F. serratus	Mar	Spring	2021	c	1	0.517373
F. serratus	Mar	Spring	2021	c	2	0.453257
F. serratus	Mar	Spring	2021	c	3	0.55882
F. serratus	Apr	Spring	2021	c	1	0.793502
F. serratus	Apr	Spring	2021	c	2	0.911058
F. serratus	Apr	Spring	2021	c	3	0.982713
F. serratus	May	Spring	2021	c	1	0.997145
F. serratus	May	Spring	2021	c	2	0.952231
F. serratus	May	Spring	2021	c	3	1.03141
F. serratus	Jun	Summer	2021	c	1	0.234925
F. serratus	Jun	Summer	2021	c	2	0.292246
F. serratus	Jun	Summer	2021	c	3	0.131239
F. serratus	Jul	Summer	2021	c	1	0.361618
F. serratus	Jul	Summer	2021	c	2	0.381673
F. serratus	Jul	Summer	2021	c	3	0.254933
F. serratus	Aug	Summer	2021	c	1	0.190362
F. serratus	Aug	Summer	2021	c	2	0.194954
F. serratus	Aug	Summer	2021	c	3	0.199995
F. serratus	Sep	Autumn	2021	c	1	0.128669
F. serratus	Sep	Autumn	2021	c	2	0.155368
F. serratus	Sep	Autumn	2021	c	3	0.136317
F. serratus	Oct	Autumn	2021	c	1	0.229275
F. serratus	Oct	Autumn	2021	c	2	0.221973
F. serratus	Oct	Autumn	2021	c	3	0.125199
F. serratus	Nov	Autumn	2021	c	1	0.111718
F. serratus	Nov	Autumn	2021	c	2	0.173265
F. serratus	Nov	Autumn	2021	c	3	0.138543
